# Supplementary material for: Association between suspected Zika virus disease during pregnancy and giving birth to a newborn with congenital microcephaly: a matched case–control study
Source: BMC Res Notes. 2017 Sep 6;10:457. doi: 10.1186/s13104-017-2796-1 (PMC5588708; doi:10.1186/s13104-017-2796-1)
Supplement: Supplementary file 1 — Additional file 1: Table S1. Pregnancy data regarding signs and simptoms suggestive of zika virus infection for the 19 cases (or their neonates) included in the study. [file 13104_2017_2796_MOESM1_ESM.xlsx]

## Sheet: Table S1
Table S1 - Preganancy data regading signs and simptoms suggestive of zika virus infection for the 19 cases (or their neonates) included in the study
Case	Met the suspected zika virus disease during pregnancy	Trimester of symtoms	Transfrontanellar or doppler ultrasound findings suggestive of Congenital Zika Sindorme	Abnormal findings on transfontanellar ultrasound	Abnormal findings on doppler ultrasonography	Syphilis (VDRL)	HIV (immunochromatography)	Toxoplasmosis (IgM)	Cytomegalovirus (IgM)	Rubella Imunization (IgG)
1	Yes	2	Yes	Agenesis of the corpus callosum and cerebellar vermis; absence of cerebral median line.	Microcephaly and arthrogryposis	Not detected	Not detected	Not available	Not available	Detected
2	No	-	Yes	Not available	Bilateral symmetric ventriculomegaly, dilatation of the third ventricle, absence of the cavum septum pellucidum, abnormal skull shape, absence of cerebral gyrus, agenesis of the corpus callosum	Not detected	Not detected	Not detected	Not detected	Detected
3	No	-	Yes	Agenesis of the corpus callosum and cerebellar vermis; absence of cerebral gyrus, sulcus and median line and other structural malformations.	Microcephaly, mild symmetric hydrocephalus, craniosynostosis, oligohydramnios and fetal biometry of 35 weeks (expected 37 weeks)	Not detected	Not detected	Not available	Not available	Detected
4	Yes	1	Yes	Agenesis of the corpus callosum and cerebellar vermis; absence of cerebral median line and other structural malformations.	Microcephaly, ventriculomegaly, exophthalmia, abnormal skull shape and increased nuchal fold	Not detected	Not detected	Not detected	Not detected	Detected
5	Yes	2	No	No alterations	Not available	Not detected	Not detected	Not available	Not available	Detected
6	No	1	No	Not available	Cephalic pole biometry below the 3rd percentile, severe oligohydramnios, acceleration of the placental maturity and fetal biometry of 33 weeks (expected 36 weeks)	Not detected	Not detected	Not detected	Not detected	Detected
7	Yes	1	Yes	Agenesis of the corpus callosum, hypoplasia of the cerebellar vermis and absence of cerebral median line	Microcephaly, craniosynostosis, orbital protrusion, abnormal skull shape and moderate oligohydramnios	Not detected	Not detected	Not available	Not available	Detected
8	No	1	Yes	Agenesis of the corpus callosum and cerebellar vermis	Intrauterine growth restriction, agenesis of the vermis cerebellar, right antero posterior amniotic band, posterior cranial fossa dilatation, third ventricular dilatation and fetal biometry of 30 weeks (expected 38 weeks)	Not detected	Not detected	Not available	Not available	Not available
9	No	-	No	No alterations	Microcephaly, Intrauterine growth restriction, severe oligohydramnios and fetal biometry of 32 weeks (expected 37 weeks)	Not detected	Not detected	Not available	Not available	Not available
10	Yes	2	No	Not available	Microcephaly, severe oligohydramnios and fetal biometry of 35 weeks (expected 38 weeks)	Not detected	Not detected	Not available	Not available	Detected
11	No	-	Yes	Agenesis of the corpus callosum, hypoplasia of the cerebellar vermis, absence of cerebral sulcus and other structural malformations	Microcephaly, intrauterine growth restriction, increased nuchal fold, severe oligohydramnios and fetal biometry of 29 weeks (expected 37 weeks)	Not detected	Not detected	Not available	Not available	Detected
12	Yes	1	Yes	Agenesis of the corpus callosum and cerebral calcifications	Not available	Not detected	Not detected	Not available	Not available	Not available
13	Yes	2	Yes	Agenesis of the corpus callosum and cerebelar vermis, lateral ventricule asymetry and absence of cerebral gyrus, sulcus and median line	Microcephaly and caput succedaneum	Not detected	Not detected	Not detected	Not available	Detected
14	No	-	Yes	Agenesis of the corpus callosum, hypoplasia of the cerebellar vermis and absence of cerebral median line	Microcephaly, oligohydramnios and fetal biometry of 35 weeks (expected 39 weeks)	Not detected	Not detected	Not detected	Not available	Detected
15	Yes	2	Yes	Agenesis of the corpus callosum and cerebral calcifications	Microcephaly, intrauterine growth restriction and hydrocephalus	Not detected	Not detected	Not detected	Not detected	Not available
16	No	-	Yes	Agenesis of the corpus callosum and cerebellar vermis; absence of cerebral gyrus, sulcus and median line	Microcephaly	Not detected	Not detected	Not detected	Not available	Detected
17	Yes	1	Yes	Agenesis of the corpus callosum and cerebral calcifications	Hydrocephalus and renal pelvis dilatation	Not detected	Not detected	Not available	Not available	Not available
18	Yes	1	No	Not available	Severe oligohydramnios and fetal centralization	Not detected	Not detected	Not detected	Not detected	Detected
19	No	-	No	Not available	Microcephaly	Not detected	Not detected	Not available	Not available	Not available
